# Supplementary material for: Choosing and enjoying violence in narratives
Source: PLoS One. 2019 Dec 19;14(12):e0226503. doi: 10.1371/journal.pone.0226503 (PMC6922367; doi:10.1371/journal.pone.0226503)
Supplement: S1 Table — (CSV) [file pone.0226503.s002.csv]

Study 1 Data
Given are the participant data for Study 1. In Study 1, participants had six choice paths, including a nonviolent first choice.
Participant Number	Story (1,2,3)	Perpsective (2 = second person "you"; 3 = third person "he" or "she")	Genre (1=Normal, Fantasy=2, Nazi History=3 History, 4=General History)	Survey path (1=LN, 2=VN, 3=LV, 4=VV, 5=NV, 6=NN)	Satisfaction ("How satisfied do you feel with the events of the story?"), scale from 0-10, with 0 lowest and 10 highest	Gender 0=female, 1=male
1	1	3	1	1	2	0
2	1	3	1	6	9	1
3	1	3	1	6	5	0
4	1	3	1	6	3	1
5	1	3	1	6	7	0
6	1	3	1	6	8	1
7	1	3	1	6	6	0
8	1	3	1	3	6	0
9	1	3	1	6	9	0
10	1	3	1	4	8	0
11	1	3	1	6	8	0
12	1	3	1	1	6	1
13	1	3	1	6	3	0
14	1	3	1	1	0	0
15	1	3	1	4	0	0
16	1	3	1	6	7	1
17	1	3	1	6	8	1
18	1	3	1	1	10	0
19	1	3	1	3	9	1
20	1	3	1	6	9	1
21	1	3	1	6	10	1
22	1	2	1	6	6	1
23	1	2	1	6	10	0
24	1	2	1	6	8	0
25	1	2	1	6	10	0
26	1	2	1	6	0	0
27	1	2	1	6	3	1
28	1	2	1	1	7	1
29	1	2	1	6	6	1
30	1	2	1	6	8	1
31	1	2	1	6	3	1
32	1	2	1	2	7	0
33	1	2	1	6	9	1
34	1	2	1	6	7	0
35	1	2	1	6	1	0
36	1	2	1	4	10	0
37	1	2	1	1	10	1
38	1	2	1	6	10	0
39	1	2	1	6	10	0
40	1	2	1	6	7	0
41	1	2	1	6	3	1
42	1	2	1	6	10	1
43	2	3	1	5	7	99
44	2	3	1	6	0	1
45	2	3	1	6	6	0
46	2	3	1	6	7	0
47	2	3	1	6	5	1
48	2	3	1	1	6	1
49	2	3	1	6	8	1
50	2	3	1	2	7	1
51	2	3	1	6	6	1
52	2	3	1	6	8	1
53	2	3	1	6	3	1
54	2	3	1	1	6	0
55	2	3	1	6	10	1
56	2	3	1	6	2	1
57	2	3	1	1	3	0
58	2	3	1	6	7	0
59	2	3	1	6	4	0
60	2	3	1	1	6	1
61	2	3	1	4	9	1
62	2	3	1	2	9	0
63	2	3	1	6	8	1
64	2	3	1	6	8	1
65	2	2	1	6	7	1
66	2	2	1	6	7	1
67	2	2	1	6	9	0
68	2	2	1	6	3	1
69	2	2	1	6	7	0
70	2	2	1	6	8	1
71	2	2	1	6	8	1
72	2	2	1	6	5	0
73	2	2	1	6	5	0
74	2	2	1	1	6	0
75	2	2	1	6	8	1
76	2	2	1	1	6	1
77	2	2	1	6	7	0
78	2	2	1	1	9	1
79	2	2	1	5	8	1
80	2	2	1	6	8	1
81	2	2	1	6	4	0
82	2	2	1	1	9	1
83	2	2	1	6	4	0
84	2	2	1	1	9	0
85	2	2	1	1	8	1
86	3	3	1	6	10	1
87	3	3	1	2	6	1
88	3	3	1	6	7	1
89	3	3	1	6	10	0
90	3	3	1	6	9	1
91	3	3	1	2	7	0
92	3	3	1	6	8	0
93	3	3	1	6	6	1
94	3	3	1	6	9	1
95	3	3	1	4	10	1
96	3	3	1	6	9	0
97	3	3	1	6	10	0
98	3	3	1	4	1	1
99	3	3	1	6	8	0
100	3	3	1	6	0	0
101	3	3	1	6	10	1
102	3	3	1	6	3	1
103	3	3	1	6	10	1
104	3	3	1	6	0	99
105	3	3	1	6	6	1
106	3	3	1	6	8	0
107	3	2	1	6	7	1
108	3	2	1	6	8	0
109	3	2	1	6	4	0
110	3	2	1	6	8	0
111	3	2	1	6	7	1
112	3	2	1	6	7	0
113	3	2	1	6	7	0
114	3	2	1	3	6	1
115	3	2	1	6	7	0
116	3	2	1	6	6	1
117	3	2	1	6	3	0
118	3	2	1	3	10	0
119	3	2	1	4	8	1
120	3	2	1	6	8	1
121	3	2	1	6	8	1
122	3	2	1	6	6	1
123	3	2	1	6	6	1
124	3	2	1	5	10	1
125	3	2	1	6	10	0
126	3	2	1	6	10	0
127	3	2	1	6	10	0
128	1	3	3	6	5	1
129	1	3	3	6	8	0
130	1	3	3	1	7	0
131	1	3	3	6	9	0
132	1	3	3	6	10	0
133	1	3	3	6	9	1
134	1	3	3	4	3	0
135	1	3	3	4	3	1
136	1	3	3	4	2	1
137	1	3	3	1	3	0
138	1	3	3	6	5	0
139	1	3	3	5	0	1
140	1	3	3	6	8	1
141	1	3	3	1	4	0
142	1	3	3	6	2	1
143	1	3	3	6	9	1
144	1	3	3	6	6	1
145	1	3	3	6	10	0
146	1	3	3	6	7	0
147	1	3	3	1	7	0
148	1	3	3	4	10	1
149	1	3	3	6	6	1
150	1	2	3	6	10	1
151	1	2	3	6	4	1
152	1	2	3	1	4	1
153	1	2	3	4	6	0
154	1	2	3	6	7	1
155	1	2	3	1	6	1
156	1	2	3	6	2	1
157	1	2	3	6	7	0
158	1	2	3	6	1	0
159	1	2	3	2	4	1
160	1	2	3	6	10	0
161	1	2	3	6	0	0
162	1	2	3	6	10	0
163	1	2	3	6	10	1
164	1	2	3	6	4	0
165	1	2	3	3	9	0
166	1	2	3	6	5	0
167	1	2	3	6	10	1
168	1	2	3	6	5	1
169	1	2	3	5	8	0
170	1	2	3	1	10	1
171	2	3	3	6	7	0
172	2	3	3	1	8	0
173	2	3	3	4	5	0
174	2	3	3	1	2	1
175	2	3	3	6	7	0
176	2	3	3	6	4	0
177	2	3	3	6	8	1
178	2	3	3	6	8	1
179	2	3	3	6	4	1
180	2	3	3	2	7	0
181	2	3	3	1	4	1
182	2	3	3	6	9	0
183	2	3	3	6	3	1
184	2	3	3	1	7	1
185	2	3	3	6	10	1
186	2	3	3	4	10	1
187	2	3	3	1	8	1
188	2	3	3	6	9	1
189	2	3	3	4	10	1
190	2	3	3	6	7	0
191	2	3	3	1	7	1
192	2	3	3	1	6	0
193	2	2	3	6	10	1
194	2	2	3	1	6	1
195	2	2	3	6	7	0
196	2	2	3	1	2	1
197	2	2	3	6	2	1
198	2	2	3	2	9	1
199	2	2	3	6	7	0
200	2	2	3	1	7	1
201	2	2	3	1	3	0
202	2	2	3	6	4	1
203	2	2	3	1	4	0
204	2	2	3	6	3	1
205	2	2	3	1	9	0
206	2	2	3	1	3	1
207	2	2	3	6	6	0
208	2	2	3	6	8	1
209	2	2	3	2	8	0
210	2	2	3	2	7	0
211	2	2	3	1	8	1
212	2	2	3	1	10	0
213	2	2	3	3	6	0
214	3	3	3	1	8	0
215	3	3	3	6	3	1
216	3	3	3	6	7	0
217	3	3	3	6	6	0
218	3	3	3	6	8	0
219	3	3	3	1	3	0
220	3	3	3	1	6	1
221	3	3	3	1	1	0
222	3	3	3	1	6	0
223	3	3	3	6	8	0
224	3	3	3	3	4	1
225	3	3	3	3	0	0
226	3	3	3	4	10	1
227	3	3	3	4	7	0
228	3	3	3	2	3	1
229	3	3	3	1	8	0
230	3	3	3	1	6	1
231	3	3	3	2	2	0
232	3	3	3	3	9	1
233	3	3	3	3	10	0
234	3	3	3	1	6	1
235	3	3	3	1	2	1
236	3	2	3	6	4	1
237	3	2	3	5	3	1
238	3	2	3	1	8	1
239	3	2	3	6	8	1
240	3	2	3	6	4	1
241	3	2	3	6	6	1
242	3	2	3	6	7	0
243	3	2	3	1	1	0
244	3	2	3	6	5	0
245	3	2	3	6	4	0
246	3	2	3	1	2	1
247	3	2	3	6	7	0
248	3	2	3	1	6	1
249	3	2	3	6	2	0
250	3	2	3	6	10	1
251	3	2	3	6	6	1
252	3	2	3	6	9	0
253	3	2	3	6	10	1
254	3	2	3	6	8	1
255	3	2	3	1	0	0
256	3	2	3	1	1	0
257	1	3	4	6	10	0
258	1	3	4	4	9	1
259	1	3	4	4	5	1
260	1	3	4	6	8	0
261	1	3	4	6	9	1
262	1	3	4	6	7	0
263	1	3	4	6	8	0
264	1	3	4	6	3	1
265	1	3	4	6	8	0
266	1	3	4	1	6	1
267	1	3	4	6	9	0
268	1	3	4	6	6	1
269	1	3	4	6	8	1
270	1	3	4	2	9	1
271	1	3	4	6	6	1
272	1	3	4	5	6	0
273	1	3	4	5	4	0
274	1	3	4	4	8	1
275	1	3	4	6	10	0
276	1	3	4	3	9	0
277	1	3	4	2	6	0
278	1	2	4	6	3	0
279	1	2	4	6	6	1
280	1	2	4	6	3	1
281	1	2	4	6	9	0
282	1	2	4	6	4	0
283	1	2	4	6	9	1
284	1	2	4	6	7	1
285	1	2	4	1	8	1
286	1	2	4	6	9	1
287	1	2	4	6	6	0
288	1	2	4	6	3	0
289	1	2	4	6	5	0
290	1	2	4	6	7	0
291	1	2	4	6	6	1
292	1	2	4	6	7	0
293	1	2	4	1	7	0
294	1	2	4	6	9	0
295	1	2	4	6	9	1
296	1	2	4	6	8	1
297	1	2	4	4	10	0
298	1	2	4	6	8	1
299	2	3	4	6	8	0
300	2	3	4	6	6	1
301	2	3	4	1	8	0
302	2	3	4	6	9	0
303	2	3	4	6	7	0
304	2	3	4	6	8	0
305	2	3	4	6	8	1
306	2	3	4	6	7	0
307	2	3	4	1	4	0
308	2	3	4	6	7	99
309	2	3	4	6	6	1
310	2	3	4	6	2	0
311	2	3	4	1	9	0
312	2	3	4	6	8	0
313	2	3	4	4	9	0
314	2	3	4	2	10	1
315	2	3	4	1	8	0
316	2	3	4	3	10	0
317	2	3	4	1	8	1
318	2	3	4	6	8	0
319	2	3	4	1	3	1
320	2	2	4	6	10	0
321	2	2	4	6	8	1
322	2	2	4	6	8	0
323	2	2	4	6	7	0
324	2	2	4	6	1	1
325	2	2	4	6	4	0
326	2	2	4	6	7	1
327	2	2	4	6	8	0
328	2	2	4	6	7	0
329	2	2	4	6	3	1
330	2	2	4	6	4	0
331	2	2	4	6	6	1
332	2	2	4	6	9	1
333	2	2	4	1	8	0
334	2	2	4	1	6	1
335	2	2	4	6	9	0
336	2	2	4	6	4	0
337	2	2	4	1	8	1
338	2	2	4	1	9	1
339	2	2	4	1	6	1
340	2	2	4	3	8	0
341	3	3	4	6	8	1
342	3	3	4	4	4	0
343	3	3	4	6	4	1
344	3	3	4	3	7	0
345	3	3	4	6	9	0
346	3	3	4	3	6	1
347	3	3	4	4	6	0
348	3	3	4	2	7	1
349	3	3	4	6	6	1
350	3	3	4	6	9	0
351	3	3	4	1	3	0
352	3	3	4	6	2	0
353	3	3	4	6	3	1
354	3	3	4	6	7	1
355	3	3	4	1	6	1
356	3	3	4	6	6	0
357	3	3	4	6	9	0
358	3	3	4	6	7	0
359	3	3	4	3	10	0
360	3	3	4	1	4	0
361	3	3	4	6	8	1
362	3	3	4	1	7	0
363	3	2	4	1	3	1
364	3	2	4	3	7	1
365	3	2	4	6	8	0
366	3	2	4	6	4	0
367	3	2	4	6	8	0
368	3	2	4	6	8	0
369	3	2	4	6	3	1
370	3	2	4	1	5	1
371	3	2	4	6	10	0
372	3	2	4	1	8	1
373	3	2	4	3	6	1
374	3	2	4	6	7	0
375	3	2	4	1	2	1
376	3	2	4	3	3	0
377	3	2	4	3	1	1
378	3	2	4	1	7	0
379	3	2	4	6	10	1
380	3	2	4	6	8	0
381	3	2	4	6	3	0
382	3	2	4	6	9	0
383	3	2	4	6	7	1
384	1	3	2	5	10	0
385	1	3	2	1	6	0
386	1	3	2	6	8	0
387	1	3	2	6	7	0
388	1	3	2	4	1	1
389	1	3	2	4	8	1
390	1	3	2	6	8	0
391	1	3	2	6	7	1
392	1	3	2	2	7	1
393	1	3	2	6	7	1
394	1	3	2	4	1	1
395	1	3	2	1	8	0
396	1	3	2	4	10	0
397	1	3	2	4	10	0
398	1	3	2	5	2	0
399	1	3	2	6	10	0
400	1	3	2	2	7	0
401	1	3	2	4	8	0
402	1	3	2	1	4	0
403	1	3	2	6	10	0
404	1	2	2	2	7	1
405	1	2	2	4	10	0
406	1	2	2	6	6	0
407	1	2	2	4	9	1
408	1	2	2	4	8	0
409	1	2	2	4	9	1
410	1	2	2	4	4	1
411	1	2	2	6	2	1
412	1	2	2	4	8	0
413	1	2	2	4	8	0
414	1	2	2	2	3	0
415	1	2	2	3	2	0
416	1	2	2	2	8	0
417	1	2	2	3	7	1
418	1	2	2	6	7	0
419	1	2	2	6	8	1
420	1	2	2	2	8	0
421	1	2	2	6	5	0
422	1	2	2	3	8	1
423	1	2	2	2	2	1
424	2	3	2	6	6	1
425	2	3	2	2	7	0
426	2	3	2	6	9	0
427	2	3	2	4	4	0
428	2	3	2	2	3	0
429	2	3	2	4	9	1
430	2	3	2	6	6	0
431	2	3	2	4	3	0
432	2	3	2	6	7	0
433	2	3	2	1	6	1
434	2	3	2	6	8	1
435	2	3	2	4	3	0
436	2	3	2	6	7	1
437	2	3	2	6	10	0
438	2	3	2	4	6	0
439	2	3	2	2	10	1
440	2	3	2	4	6	1
441	2	3	2	2	5	0
442	2	3	2	3	10	0
443	2	3	2	4	8	1
444	2	3	2	4	8	1
445	2	2	2	6	7	0
446	2	2	2	1	8	0
447	2	2	2	1	9	0
448	2	2	2	6	8	0
449	2	2	2	1	6	0
450	2	2	2	6	2	1
451	2	2	2	6	5	1
452	2	2	2	2	2	1
453	2	2	2	4	8	0
454	2	2	2	6	5	0
455	2	2	2	6	4	0
456	2	2	2	6	8	1
457	2	2	2	1	9	0
458	2	2	2	6	1	1
459	2	2	2	1	7	1
460	2	2	2	6	5	0
461	2	2	2	6	5	0
462	2	2	2	1	4	1
463	2	2	2	6	7	1
464	2	2	2	1	10	1
465	2	2	2	2	10	0
466	3	3	2	6	5	0
467	3	3	2	4	10	0
468	3	3	2	3	8	1
469	3	3	2	2	1	0
470	3	3	2	2	4	0
471	3	3	2	1	1	99
472	3	3	2	6	9	0
473	3	3	2	4	5	0
474	3	3	2	2	1	0
475	3	3	2	1	6	1
476	3	3	2	6	7	0
477	3	3	2	3	10	1
478	3	3	2	1	3	1
479	3	3	2	2	5	1
480	3	3	2	2	7	1
481	3	3	2	4	8	0
482	3	3	2	6	9	1
483	3	3	2	2	7	1
484	3	3	2	6	6	0
485	3	3	2	2	6	1
486	3	3	2	6	10	0
487	3	2	2	6	8	1
488	3	2	2	4	8	1
489	3	2	2	2	8	1
490	3	2	2	6	8	1
491	3	2	2	6	4	0
492	3	2	2	5	7	0
493	3	2	2	4	10	1
494	3	2	2	6	3	1
495	3	2	2	6	9	1
496	3	2	2	4	8	1
497	3	2	2	1	3	1
498	3	2	2	6	9	1
499	3	2	2	6	6	1
500	3	2	2	1	0	1
501	3	2	2	4	10	0
502	3	2	2	4	10	1
503	3	2	2	6	7	1
504	3	2	2	4	6	1
505	3	2	2	6	9	1
506	3	2	2	4	10	0
507	3	2	2	2	2	1
