# Supplementary material for: Choosing and enjoying violence in narratives
Source: PLoS One. 2019 Dec 19;14(12):e0226503. doi: 10.1371/journal.pone.0226503 (PMC6922367; doi:10.1371/journal.pone.0226503)
Supplement: S2 Table — (CSV) [file pone.0226503.s003.csv]

Study 2 Data
Given are the participant data for Study 2. In Study 2, participants had four choice path, excluding a first choice of non-violence.
Participant Number	Story (1, 2, 3)	Perspective (2 = second person "you"; 3 = third person "he" or "she")	Genre (1=Normal, Fantasy=2, Nazi History=3 History, 4=General History)	Survey path (1=LN, 2=VN, 3=LV, 4=VV)	Satisfaction ("How satisfied do you feel with the events of the story?"), scale from 0-10, with 0 lowest and 10 highest	Gender 0=female, 1=male
1	1	2	1	4	5	0
2	1	2	1	4	4	1
3	1	2	1	1	4	0
4	1	2	1	1	4	1
5	1	2	1	4	7	1
6	1	2	1	2	2	1
7	1	2	1	1	1	0
8	1	2	1	1	7	1
9	1	2	1	1	3	1
10	1	2	1	1	1	0
11	1	2	1	4	10	1
12	1	2	1	1	2	1
13	1	2	1	1	0	0
14	1	2	1	1	1	0
15	1	2	1	2	7	1
16	1	2	1	1	0	1
17	1	2	1	4	10	1
18	1	2	1	1	1	1
19	1	2	1	1	3	1
20	1	2	1	1	8	1
21	1	2	1	2	4	1
22	1	2	1	1	0	0
23	1	2	1	1	7	1
24	1	2	1	1	2	0
25	1	3	1	1	3	0
26	1	3	1	1	4	0
27	1	3	1	1	7	0
28	1	3	1	1	8	1
29	1	3	1	2	7	0
30	1	3	1	1	4	0
31	1	3	1	2	7	0
32	1	3	1	3	10	1
33	1	3	1	2	9	0
34	1	3	1	2	0	1
35	1	3	1	1	0	0
36	1	3	1	1	7	1
37	1	3	1	1	2	0
38	1	3	1	1	2	0
39	1	3	1	1	2	0
40	1	3	1	1	1	0
41	1	3	1	4	8	1
42	1	3	1	3	0	0
43	1	3	1	1	5	1
44	1	3	1	1	0	0
45	1	2	2	1	4	0
46	1	2	2	1	1	0
47	1	2	2	2	3	0
48	1	2	2	1	3	1
49	1	2	2	4	3	1
50	1	2	2	1	8	1
51	1	2	2	2	3	0
52	1	2	2	2	8	0
53	1	2	2	2	2	0
54	1	2	2	1	3	1
55	1	2	2	1	8	0
56	1	2	2	2	8	1
57	1	2	2	4	10	99
58	1	2	2	1	4	0
59	1	2	2	1	3	1
60	1	2	2	1	3	0
61	1	2	2	1	3	0
62	1	2	2	4	10	0
63	1	2	2	1	1	99
64	1	3	2	4	3	0
65	1	3	2	1	2	1
66	1	3	2	1	7	1
67	1	3	2	4	4	1
68	1	3	2	4	5	1
69	1	3	2	4	4	1
70	1	3	2	2	6	0
71	1	3	2	2	5	0
72	1	3	2	4	10	1
73	1	3	2	4	3	1
74	1	3	2	1	8	1
75	1	3	2	4	6	0
76	1	3	2	1	6	1
77	1	3	2	2	9	1
78	1	3	2	2	1	0
79	1	3	2	1	1	1
80	1	3	2	1	8	1
81	1	3	2	4	10	1
82	1	3	2	2	7	0
83	1	3	2	4	4	0
84	1	2	3	1	0	0
85	1	2	3	1	4	0
86	1	2	3	1	3	0
87	1	2	3	1	5	0
88	1	2	3	1	2	1
89	1	2	3	4	6	1
90	1	2	3	1	3	1
91	1	2	3	1	3	1
92	1	2	3	1	1	0
93	1	2	3	1	0	0
94	1	2	3	1	3	1
95	1	2	3	1	1	1
96	1	2	3	2	0	1
97	1	2	3	1	7	0
98	1	2	3	1	8	1
99	1	2	3	4	7	1
100	1	2	3	1	3	1
101	1	2	3	4	9	0
102	1	2	3	1	0	0
103	1	2	3	3	10	1
104	1	3	3	1	5	1
105	1	3	3	1	6	1
106	1	3	3	1	3	1
107	1	3	3	1	10	1
108	1	3	3	1	7	1
109	1	3	3	1	8	1
110	1	3	3	1	3	0
111	1	3	3	1	0	0
112	1	3	3	1	4	0
113	1	3	3	3	3	1
114	1	3	3	1	3	1
115	1	3	3	1	2	1
116	1	3	3	1	3	0
117	1	3	3	4	7	0
118	1	3	3	1	5	0
119	1	3	3	1	3	1
120	1	3	3	1	6	1
121	1	3	3	1	2	1
122	1	3	3	2	6	1
123	2	2	1	1	1	0
124	2	2	1	1	7	0
125	2	2	1	1	7	1
126	2	2	1	2	6	0
127	2	2	1	1	7	0
128	2	2	1	2	5	0
129	2	2	1	1	6	0
130	2	2	1	2	6	0
131	2	2	1	1	1	0
132	2	2	1	1	3	1
133	2	2	1	1	2	0
134	2	2	1	1	6	0
135	2	2	1	1	7	0
136	2	2	1	4	10	1
137	2	2	1	1	6	1
138	2	2	1	1	7	0
139	2	2	1	1	7	1
140	2	2	1	2	6	0
141	2	2	1	1	6	1
142	2	2	1	1	3	0
143	2	3	1	1	9	1
144	2	3	1	1	3	0
145	2	3	1	1	6	0
146	2	3	1	1	10	1
147	2	3	1	2	8	1
148	2	3	1	1	8	1
149	2	3	1	1	9	0
150	2	3	1	4	8	1
151	2	3	1	1	7	0
152	2	3	1	1	8	1
153	2	3	1	1	9	0
154	2	3	1	1	2	1
155	2	3	1	1	1	0
156	2	3	1	1	10	0
157	2	3	1	1	6	0
158	2	3	1	4	10	1
159	2	3	1	1	3	0
160	2	3	1	1	5	1
161	2	3	1	2	9	1
162	2	3	1	1	6	0
163	2	2	3	1	2	0
164	2	2	3	1	7	0
165	2	2	3	1	3	0
166	2	2	3	1	1	1
167	2	2	3	1	7	0
168	2	2	3	1	5	0
169	2	2	3	1	6	1
170	2	2	3	1	4	1
171	2	2	3	1	4	1
172	2	2	3	1	8	1
173	2	2	3	1	4	1
174	2	2	3	1	1	0
175	2	2	3	1	9	1
176	2	2	3	1	5	0
177	2	2	3	1	10	1
178	2	2	3	1	6	1
179	2	2	3	1	10	0
180	2	2	3	1	3	1
181	2	2	3	1	8	0
182	2	2	3	1	7	0
183	2	3	3	1	7	0
184	2	3	3	4	7	1
185	2	3	3	1	8	0
186	2	3	3	4	10	1
187	2	3	3	2	3	0
188	2	3	3	1	4	1
189	2	3	3	1	3	0
190	2	3	3	1	8	1
191	2	3	3	1	2	0
192	2	3	3	1	3	0
193	2	3	3	1	8	0
194	2	3	3	4	6	1
195	2	3	3	1	5	0
196	2	3	3	1	6	0
197	2	3	3	1	8	0
198	2	3	3	1	5	1
199	2	3	3	1	7	1
200	2	3	3	1	7	1
201	2	3	3	1	10	0
202	2	2	2	1	2	0
203	2	2	2	4	7	0
204	2	2	2	4	5	1
205	2	2	2	4	3	0
206	2	2	2	1	8	0
207	2	2	2	1	9	1
208	2	2	2	2	1	0
209	2	2	2	1	6	1
210	2	2	2	1	3	0
211	2	2	2	4	10	1
212	2	2	2	1	6	1
213	2	2	2	1	6	0
214	2	2	2	4	9	1
215	2	2	2	1	6	0
216	2	2	2	1	7	0
217	2	2	2	1	3	1
218	2	2	2	1	4	0
219	2	2	2	1	0	1
220	2	2	2	1	3	1
221	2	2	2	1	2	0
222	2	3	2	4	7	1
223	2	3	2	1	6	0
224	2	3	2	1	4	1
225	2	3	2	1	5	1
226	2	3	2	1	9	99
227	2	3	2	4	5	0
228	2	3	2	1	2	0
229	2	3	2	4	3	0
230	2	3	2	4	7	0
231	2	3	2	1	3	0
232	2	3	2	4	5	1
233	2	3	2	4	10	1
234	2	3	2	2	3	1
235	2	3	2	3	9	1
236	2	3	2	4	7	1
237	2	3	2	4	6	1
238	2	3	2	4	6	1
239	2	3	2	1	4	1
240	2	3	2	1	7	1
241	2	3	2	4	6	1
242	2	2	4	1	7	1
243	2	2	4	1	9	1
244	2	2	4	1	8	1
245	2	2	4	1	9	0
246	2	2	4	1	1	0
247	2	2	4	1	3	1
248	2	2	4	1	3	0
249	2	2	4	1	2	0
250	2	2	4	1	6	1
251	2	2	4	1	5	0
252	2	2	4	1	8	0
253	2	2	4	1	3	1
254	2	2	4	4	6	1
255	2	2	4	1	4	1
256	2	2	4	1	3	0
257	2	2	4	1	7	0
258	2	2	4	1	6	0
259	2	2	4	1	10	0
260	2	2	4	1	7	0
261	2	2	4	1	5	0
262	2	3	4	3	5	1
263	2	3	4	1	2	0
264	2	3	4	1	7	0
265	2	3	4	1	6	1
266	2	3	4	1	8	0
267	2	3	4	1	7	1
268	2	3	4	1	3	0
269	2	3	4	1	0	1
270	2	3	4	1	5	0
271	2	3	4	1	9	0
272	2	3	4	1	6	0
273	2	3	4	1	7	0
274	2	3	4	1	7	0
275	2	3	4	1	4	0
276	2	3	4	1	0	0
277	2	3	4	2	2	1
278	2	3	4	1	4	1
279	2	3	4	4	10	0
280	2	3	4	1	3	0
281	1	2	4	1	10	0
282	1	2	4	1	3	1
283	1	2	4	2	3	1
284	1	2	4	4	10	1
285	1	2	4	1	4	1
286	1	2	4	1	9	1
287	1	2	4	1	6	0
288	1	2	4	1	2	1
289	1	2	4	1	6	1
290	1	2	4	1	3	0
291	1	2	4	1	4	0
292	1	2	4	2	8	1
293	1	2	4	1	0	0
294	1	2	4	1	3	1
295	1	2	4	1	6	0
296	1	2	4	1	3	0
297	1	2	4	1	0	0
298	1	2	4	1	7	1
299	1	2	4	2	4	1
300	1	2	4	1	8	1
301	1	3	4	1	3	1
302	1	3	4	1	2	0
303	1	3	4	1	10	0
304	1	3	4	3	9	1
305	1	3	4	1	4	1
306	1	3	4	1	1	0
307	1	3	4	4	9	1
308	1	3	4	1	2	0
309	1	3	4	1	6	0
310	1	3	4	1	4	1
311	1	3	4	1	1	0
312	1	3	4	1	2	1
313	1	3	4	1	1	1
314	1	3	4	1	7	1
315	1	3	4	4	0	1
316	1	3	4	4	7	1
317	1	3	4	2	2	0
318	1	3	4	1	2	0
319	1	3	4	2	2	0
320	1	3	4	2	5	0
321	3	2	1	3	2	0
322	3	2	1	1	3	1
323	3	2	1	1	2	0
324	3	2	1	1	1	1
325	3	2	1	3	7	1
326	3	2	1	3	5	99
327	3	2	1	1	8	0
328	3	2	1	1	8	1
329	3	2	1	1	2	1
330	3	2	1	1	6	1
331	3	2	1	2	0	0
332	3	2	1	1	3	0
333	3	2	1	4	4	1
334	3	2	1	1	6	1
335	3	2	1	1	5	0
336	3	2	1	1	6	0
337	3	2	1	1	4	0
338	3	2	1	2	7	1
339	3	2	1	2	8	0
340	3	2	1	4	6	0
341	3	3	1	4	7	1
342	3	3	1	1	3	0
343	3	3	1	1	6	1
344	3	3	1	1	3	0
345	3	3	1	1	3	1
346	3	3	1	1	3	0
347	3	3	1	2	6	0
348	3	3	1	4	10	1
349	3	3	1	4	10	1
350	3	3	1	1	0	0
351	3	3	1	4	4	1
352	3	3	1	1	2	1
353	3	3	1	3	1	0
354	3	3	1	4	4	1
355	3	3	1	1	3	0
356	3	3	1	1	4	1
357	3	3	1	4	4	1
358	3	3	1	4	8	0
359	3	3	1	1	5	1
360	3	3	1	1	2	1
361	3	2	2	4	8	1
362	3	2	2	1	0	1
363	3	2	2	2	4	1
364	3	2	2	1	2	1
365	3	2	2	2	8	0
366	3	2	2	2	2	0
367	3	2	2	1	2	0
368	3	2	2	3	7	0
369	3	2	2	1	3	1
370	3	2	2	1	0	0
371	3	2	2	2	0	1
372	3	2	2	2	4	0
373	3	2	2	1	6	0
374	3	2	2	1	3	1
375	3	2	2	4	1	0
376	3	2	2	3	7	0
377	3	2	2	1	10	1
378	3	2	2	4	10	1
379	3	2	2	1	3	0
380	3	2	2	1	7	1
381	3	2	2	1	10	1
382	3	3	2	1	4	0
383	3	3	2	2	4	0
384	3	3	2	2	7	0
385	3	3	2	1	3	0
386	3	3	2	1	7	1
387	3	3	2	1	2	0
388	3	3	2	3	7	1
389	3	3	2	1	6	1
390	3	3	2	1	7	1
391	3	3	2	2	1	0
392	3	3	2	1	7	1
393	3	3	2	4	7	1
394	3	3	2	1	0	1
395	3	3	2	2	1	0
396	3	3	2	2	8	1
397	3	3	2	1	2	1
398	3	3	2	1	3	0
399	3	3	2	1	6	0
400	3	3	2	1	10	0
401	3	2	3	1	4	1
402	3	2	3	1	3	0
403	3	2	3	4	10	1
404	3	2	3	4	1	1
405	3	2	3	1	6	0
406	3	2	3	1	3	0
407	3	2	3	2	0	0
408	3	2	3	2	6	1
409	3	2	3	2	0	1
410	3	2	3	1	3	0
411	3	2	3	4	6	0
412	3	2	3	2	6	0
413	3	2	3	4	1	0
414	3	2	3	2	3	0
415	3	2	3	4	10	1
416	3	2	3	3	7	0
417	3	2	3	1	1	0
418	3	2	3	3	7	1
419	3	2	3	2	3	0
420	3	2	3	3	8	1
421	3	2	3	1	8	1
422	3	3	3	2	6	1
423	3	3	3	4	8	1
424	3	3	3	4	5	0
425	3	3	3	4	4	0
426	3	3	3	3	4	0
427	3	3	3	1	0	0
428	3	3	3	4	10	1
429	3	3	3	4	5	0
430	3	3	3	1	7	0
431	3	3	3	2	8	1
432	3	3	3	2	0	0
433	3	3	3	2	10	1
434	3	3	3	1	8	0
435	3	3	3	4	6	0
436	3	3	3	1	9	1
437	3	3	3	1	8	1
438	3	3	3	4	2	0
439	3	3	3	1	2	0
440	3	3	3	2	4	0
441	3	3	3	1	1	0
442	3	3	3	1	2	0
443	3	2	4	4	9	1
444	3	2	4	1	0	0
445	3	2	4	1	1	0
446	3	2	4	1	3	1
447	3	2	4	1	7	0
448	3	2	4	1	3	1
449	3	2	4	1	2	0
450	3	2	4	1	2	0
451	3	2	4	1	2	0
452	3	2	4	1	1	0
453	3	2	4	1	3	0
454	3	2	4	1	0	0
455	3	2	4	1	2	0
456	3	2	4	4	8	1
457	3	2	4	2	2	1
458	3	2	4	2	2	0
459	3	2	4	2	3	0
460	3	2	4	4	4	1
461	3	3	4	2	1	0
462	3	3	4	1	6	0
463	3	3	4	1	4	0
464	3	3	4	1	6	0
465	3	3	4	1	6	0
466	3	3	4	1	4	0
467	3	3	4	1	4	0
468	3	3	4	1	4	0
469	3	3	4	1	7	0
470	3	3	4	1	7	0
471	3	3	4	3	4	0
472	3	3	4	3	6	0
473	3	3	4	1	3	0
474	3	3	4	2	0	1
475	3	3	4	3	8	1
476	3	3	4	4	3	1
477	3	3	4	3	6	1
478	3	3	4	1	3	0
479	3	3	4	1	8	0
480	3	3	4	1	4	0
