# Supplementary material for: Choosing and enjoying violence in narratives
Source: PLoS One. 2019 Dec 19;14(12):e0226503. doi: 10.1371/journal.pone.0226503 (PMC6922367; doi:10.1371/journal.pone.0226503)
Supplement: S3 Table — (CSV) [file pone.0226503.s004.csv]

Study 3 Data
Given are the participant data for Study 3. In Study 3, participants made no plot choices.
Participant number for this Study	Story (1,2,3)	Perspective (2 = second person "you"; 3 = third person "he" or "she")	Genre (1=Normal, Fantasy=2, Nazi History=3 History, 4=General History)	Survey path (1=LN, 2=VN, 3=LV, 4=VV)	Satisfaction ("How satisfied do you feel with the events of the story?"), scale from 0-10, with 0 lowest and 10 highest	Realistic ("How realistic was this story?"), scale from 0-10, with 0 lowest and 10 highest	Fun ("How much fun was the story to read?"), scale from 0-10, with 0 lowest and 10 highest	Morality ("How important was the morality of the main character in this story to you?"), scale from 0-10, with 0 lowest and 10 highest	Identify ("How strongly did you identify with the main character (the aggressor)?") , scale from 0-10, with 0 lowest and 10 highest	Gender 0=female, 1=male
1	1	2	4	1	2	0	1	2	1	1
2	1	2	4	1	1	2	1	8	2	0
3	1	2	4	1	0	2	0	10	2	0
4	1	2	4	1	4	2	7	6	3	0
5	1	2	4	1	8	8	8	8	7	0								81	92	65		46
6	1	2	4	1	3	2	6	8	2	1								24	16	38		16
7	1	2	4	1	0	0	7	7	1	0								4	5	7		22
8	1	3	4	1	3	6	2	5	2	0								2	3	3		3
9	1	3	4	1	3	4	5	8	0	0								10	4	6		6
10	1	3	4	1	7	6	9	0	0	1								7	7	10		32
11	1	3	4	1	5	8	8	7	1	0								128	127	129		125
12	1	3	4	1	3	2	1	0	1	1
13	1	3	4	1	7	8	6	1	9	0
14	1	3	4	1	9	6	10	5	8	1
15	1	3	4	1	10	7	8	2	2	1
16	1	3	4	1	3	6	6	6	3	0
17	1	2	3	1	3	2	9	4	2	1
18	1	2	3	1	1	0	3	1	0	0
19	1	2	3	1	0	3	0	3	0	1
20	1	2	3	1	7	1	8	0	3	1
21	1	2	3	1	4	6	4	6	7	0
22	1	2	3	1	1	3	7	7	2	1
23	1	2	3	1	5	9	8	5	6	1
24	1	2	3	1	3	2	6	7	2	0
25	1	2	3	1	5	0	8	0	0	0
26	1	2	3	1	2	2	7	4	6	1
27	1	3	3	1	7	8	2	8	4	1
28	1	3	3	1	5	3	4	2	3	1
29	1	3	3	1	0	2	10	2	0	1
30	1	3	3	1	4	6	2	7	2	1
31	1	3	3	1	1	10	10	8	2	1
32	1	3	3	1	0	1	0	0	0	0
33	1	3	3	1	3	2	8	4	0	1
34	1	3	3	1	4	5	4	4	6	1
35	1	3	3	1	1	8	0	3	4	1
36	1	3	3	1	3	1	1	0	0	1
37	1	2	2	1	4	0	6	4	3	1
38	1	2	2	1	1	1	5	9	7	0
39	1	2	2	1	0	0	0	4	1	1
40	1	2	2	1	7	3	10	7	10	0
41	1	2	2	1	3	3	0	5	0	1
42	1	2	2	1	7	5	9	7	7	1
43	1	2	2	1	9	1	10	10	8	1
44	1	2	2	1	2	2	3	3	3	0
45	1	2	2	1	3	1	8	6	6	1
46	1	2	2	1	4	0	3	5	3	0
47	1	3	2	1	5	0	0	0	1	1
48	1	3	2	1	7	2	9	2	3	1
49	1	3	2	1	6	0	8	10	10	0
50	1	3	2	1	10	2	10	5	10	1
51	1	3	2	1	4	0	4	3	3	1
52	1	3	2	1	3	0	6	10	6	1
53	1	3	2	1	4	1	6	7	3	1
54	1	3	2	1	0	2	7	7	0	1
55	1	3	2	1	2	2	8	5	1	0
56	1	3	2	1	4	0	5	6	2	0
57	1	2	1	1	4	2	7	8	1	0
58	1	2	1	1	6	7	7	9	8	1
59	1	2	1	1	7	7	7	7	7	1
60	1	2	1	1	2	0	8	8	0	0
61	1	2	1	1	3	3	3	6	1	1
62	1	2	1	1	6	3	8	6	4	1
63	1	2	1	1	6	5	6	4	1	1
64	1	2	1	1	3	4	1	4	8	0
65	1	2	1	1	2	2	3	1	0	1
66	1	2	1	1	6	0	6	10	8	1
67	1	3	1	1	2	4	2	9	2	0
68	1	3	1	1	2	2	7	9	1	1
69	1	3	1	1	7	10	8	10	10	1
70	1	3	1	1	3	3	7	3	4	1
71	1	3	1	1	2	2	5	7	1	0
72	1	3	1	1	3	3	3	6	3	1
73	1	3	1	1	2	3	6	6	7	0
74	1	3	1	1	6	8	4	6	3	1
75	1	3	1	1	6	2	2	6	5	1
76	1	2	4	3	5	2	7	0	1	0
77	1	2	4	3	3	3	6	3	0	1
78	1	2	4	3	3	1	3	5	0	1
79	1	2	4	3	0	0	0	5	2	0
80	1	2	4	3	1	1	4	8	8	0
81	1	2	4	3	3	2	0	7	0	0
82	1	2	4	3	3	2	6	7	2	1
83	1	2	4	3	10	0	10	10	0	1
84	1	2	4	3	7	1	7	1	1	1
85	1	3	4	3	1	1	3	6	6	0
86	1	3	4	3	2	6	3	8	2	1
87	1	3	4	3	0	1	6	9	6	0
88	1	3	4	3	1	0	4	4	2	0
89	1	3	4	3	0	0	0	0	0	0
90	1	3	4	3	7	6	10	4	4	0
91	1	3	4	3	4	4	7	2	2	1
92	1	3	4	3	3	2	0	8	10	1
93	1	3	4	3	1	10	0	0	0	1
94	1	2	3	3	2	1	2	2	1	0
95	1	2	3	3	1	0	2	9	0	1
96	1	2	3	3	0	1	0	1	0	1
97	1	2	3	3	7	4	9	6	4	0
98	1	2	3	3	0	0	0	5	0	1
99	1	2	3	3	2	2	5	7	2	1
100	1	2	3	3	7	3	7	2	0	0
101	1	2	3	3	2	1	6	4	1	1
102	1	2	3	3	6	3	7	3	3	1
103	1	3	3	3	0	2	0	9	0	99
104	1	3	3	3	0	2	1	8	0	1
105	1	3	3	3	1	1	1	7	0	1
106	1	3	3	3	2	0	7	6	7	1
107	1	3	3	3	0	3	5	8	0	0
108	1	3	3	3	6	2	7	3	2	1
109	1	3	3	3	1	0	7	1	0	0
110	1	3	3	3	1	3	2	7	0	1
111	1	3	3	3	2	4	6	0	0	0
112	1	2	2	3	4	0	4	2	1	0
113	1	2	2	3	3	0	10	3	8	1
114	1	2	2	3	5	1	5	5	0	0
115	1	2	2	3	0	0	1	9	0	0
116	1	2	2	3	2	3	4	7	2	0
117	1	2	2	3	3	0	7	3	6	1
118	1	2	2	3	0	0	2	8	0	0
119	1	2	2	3	0	0	0	10	0	0
120	1	2	2	3	0	0	3	7	0	1
121	1	3	2	3	2	0	10	2	1	1
122	1	3	2	3	0	0	2	3	0	1
123	1	3	2	3	3	2	8	4	6	0
124	1	3	2	3	1	0	4	3	1	1
125	1	3	2	3	1	3	0	9	0	1
126	1	3	2	3	0	0	0	0	0	1
127	1	3	2	3	2	6	9	9	5	1
128	1	3	2	3	2	0	3	0	2	1
129	1	3	2	3	0	0	0	0	0	1
130	1	3	2	3	6	3	8	6	3	1
131	1	2	1	3	6	2	9	8	1	1
132	1	2	1	3	0	2	0	10	1	0
133	1	2	1	3	0	0	4	8	0	0
134	1	2	1	3	3	2	2	0	0	0
135	1	2	1	3	3	1	8	7	0	0
136	1	2	1	3	6	0	7	6	8	1
137	1	2	1	3	0	2	0	2	0	0
138	1	2	1	3	1	4	0	2	0	0
139	1	2	1	3	3	4	3	5	4	1
140	1	3	1	3	0	6	1	8	2	0
141	1	3	1	3	0	0	1	5	0	1
142	1	3	1	3	2	7	6	1	3	1
143	1	3	1	3	0	4	4	5	0	0
144	1	3	1	3	3	2	8	6	2	1
145	1	3	1	3	0	1	0	5	1	1
146	1	3	1	3	7	1	7	8	1	1
147	1	3	1	3	9	1	8	7	9	1
148	1	3	1	3	2	6	8	6	1	1
149	1	3	1	3	0	0	0	5	0	1
150	1	2	4	2	0	10	5	10	3	0
151	1	2	4	2	2	1	3	7	1	1
152	1	2	4	2	0	0	0	10	0	0
153	1	2	4	2	0	3	0	8	0	0
154	1	2	4	2	0	1	0	10	0	1
155	1	2	4	2	5	4	6	4	1	1
156	1	2	4	2	1	6	3	9	1	1
157	1	2	4	2	1	1	2	6	3	0
158	1	2	4	2	7	1	9	9	7	0
159	1	3	4	2	4	5	6	6	0	1
160	1	3	4	2	3	5	2	4	1	1
161	1	3	4	2	8	9	10	7	5	1
162	1	3	4	2	1	2	1	10	2	1
163	1	3	4	2	1	0	5	8	0	0
164	1	3	4	2	6	1	2	4	2	0
165	1	3	4	2	2	7	0	9	1	0
166	1	3	4	2	2	0	1	2	4	0
167	1	3	4	2	2	1	3	8	1	1
168	1	3	4	2	0	2	2	10	2	0
169	1	2	3	2	1	0	6	2	0	1
170	1	2	3	2	2	1	3	5	2	0
171	1	2	3	2	3	3	2	9	7	0
172	1	2	3	2	0	2	0	10	0	0
173	1	2	3	2	2	4	1	7	0	1
174	1	2	3	2	2	0	0	2	0	0
175	1	2	3	2	0	0	0	10	0	1
176	1	2	3	2	1	3	1	10	1	1
177	1	3	3	2	4	2	3	8	5	0
178	1	3	3	2	8	9	9	8	8	1
179	1	3	3	2	8	2	9	8	1	1
180	1	3	3	2	1	1	0	2	3	1
181	1	3	3	2	0	0	0	8	2	0
182	1	3	3	2	1	5	0	4	0	1
183	1	3	3	2	8	8	7	7	8	0
184	1	3	3	2	3	3	10	4	2	1
185	1	3	3	2	0	10	0	0	0	0
186	1	3	3	2	0	7	1	5	0	0
187	1	2	2	2	2	0	6	8	1	1
188	1	2	2	2	2	0	0	5	4	1
189	1	2	2	2	4	5	5	5	2	0
190	1	2	2	2	8	0	8	0	6	1
191	1	2	2	2	3	0	3	2	3	1
192	1	2	2	2	2	0	5	6	1	0
193	1	2	2	2	4	2	7	6	3	0
194	1	2	2	2	3	4	2	6	3	0
195	1	3	2	2	4	1	6	3	2	1
196	1	3	2	2	8	3	5	6	6	0
197	1	3	2	2	4	0	4	2	2	1
198	1	3	2	2	8	9	9	7	7	1
199	1	3	2	2	3	1	4	3	1	1
200	1	3	2	2	7	0	7	2	3	1
201	1	3	2	2	4	3	5	6	2	1
202	1	3	2	2	1	1	7	9	1	0
203	1	3	2	2	7	0	7	7	2	1
204	1	2	1	2	3	5	7	6	1	1
205	1	2	1	2	3	8	3	7	3	1
206	1	2	1	2	2	6	4	8	1	0
207	1	2	1	2	0	0	0	7	1	1
208	1	2	1	2	3	1	6	8	1	0
209	1	2	1	2	3	8	6	7	3	0
210	1	2	1	2	2	2	4	7	4	0
211	1	2	1	2	0	0	6	10	0	1
212	1	2	1	2	2	0	1	8	0	1
213	1	3	1	2	0	1	0	9	0	1
214	1	3	1	2	2	4	7	6	3	1
215	1	3	1	2	6	2	6	7	2	1
216	1	3	1	2	4	6	5	6	2	1
217	1	3	1	2	2	4	7	2	2	1
218	1	3	1	2	3	1	2	5	0	1
219	1	3	1	2	0	3	2	3	3	1
220	1	3	1	2	3	3	5	7	1	1
221	1	3	1	2	7	1	8	8	2	0
222	1	2	4	4	1	0	0	2	1	0
223	1	2	4	4	2	4	4	8	0	1
224	1	2	4	4	6	2	4	6	1	1
225	1	2	4	4	1	0	1	1	0	0
226	1	2	4	4	0	5	7	8	0	0
227	1	2	4	4	1	1	2	8	0	0
228	1	2	4	4	0	5	0	7	0	0
229	1	2	4	4	2	7	6	2	0	0
230	1	2	4	4	3	0	10	10	2	1
231	1	2	4	4	0	1	0	0	0	1
232	1	3	4	4	2	2	7	7	1	1
233	1	3	4	4	0	2	4	4	0	0
234	1	3	4	4	0	7	7	7	0	0
235	1	3	4	4	0	1	0	10	0	0
236	1	3	4	4	0	0	2	3	0	0
237	1	3	4	4	0	1	1	8	1	0
238	1	3	4	4	1	2	0	0	0	1
239	1	3	4	4	0	0	0	9	0	0
240	1	3	4	4	0	2	7	8	2	0
241	1	2	3	4	0	1	6	2	0	1
242	1	2	3	4	7	4	6	0	0	0
243	1	2	3	4	3	2	3	8	1	1
244	1	2	3	4	0	8	0	0	0	0
245	1	2	3	4	2	8	5	9	2	0
246	1	2	3	4	3	6	7	2	2	1
247	1	2	3	4	2	2	2	2	0	1
248	1	2	3	4	7	3	6	3	0	1
249	1	2	3	4	0	1	0	5	0	0
250	1	2	3	4	2	3	6	5	1	0
251	1	3	3	4	2	6	2	9	0	0
252	1	3	3	4	0	6	1	4	0	0
253	1	3	3	4	8	1	9	6	0	1
254	1	3	3	4	3	3	5	8	0	0
255	1	3	3	4	2	2	1	9	1	0
256	1	3	3	4	7	5	7	7	7	0
257	1	3	3	4	0	1	2	8	2	1
258	1	3	3	4	3	1	3	6	2	0
259	1	3	3	4	1	9	4	8	9	0
260	1	2	2	4	6	0	8	7	3	0
261	1	2	2	4	3	1	8	9	3	0
262	1	2	2	4	0	0	0	7	0	0
263	1	2	2	4	7	1	7	3	7	1
264	1	2	2	4	2	0	6	5	3	1
265	1	2	2	4	0	0	1	8	0	1
266	1	2	2	4	3	1	7	8	1	1
267	1	2	2	4	0	0	3	7	0	0
268	1	3	2	4	6	0	7	2	2	0
269	1	3	2	4	0	0	10	4	2	1
270	1	3	2	4	3	4	4	3	1	1
271	1	3	2	4	3	1	4	3	4	1
272	1	3	2	4	6	0	4	2	6	1
273	1	3	2	4	7	0	6	7	2	1
274	1	3	2	4	1	2	8	7	0	0
275	1	3	2	4	8	2	7	2	3	1
276	1	3	2	4	7	0	7	10	0	0
277	1	2	1	4	0	3	2	10	0	1
278	1	2	1	4	0	1	0	0	0	0
279	1	2	1	4	1	0	0	8	9	0
280	1	2	1	4	2	1	2	8	2	0
281	1	2	1	4	0	1	1	0	1	1
282	1	2	1	4	1	0	3	1	0	1
283	1	2	1	4	0	0	1	10	0	0
284	1	2	1	4	8	2	8	5	0	0
285	1	2	1	4	0	1	0	10	0	1
286	1	2	1	4	0	2	1	2	0	1
287	1	3	1	4	0	0	2	2	0	0
288	1	3	1	4	2	0	3	2	1	1
289	1	3	1	4	0	0	1	10	0	0
290	1	3	1	4	3	7	3	3	4	1
291	1	3	1	4	5	0	8	3	0	0
292	1	3	1	4	2	0	7	8	0	1
293	1	3	1	4	4	5	6	10	5	1
294	1	3	1	4	7	0	0	1	2	1
295	1	3	1	4	0	1	1	9	0	0
