# Supplementary material for: Choosing and enjoying violence in narratives
Source: PLoS One. 2019 Dec 19;14(12):e0226503. doi: 10.1371/journal.pone.0226503 (PMC6922367; doi:10.1371/journal.pone.0226503)
Supplement: S4 Table — (CSV) [file pone.0226503.s005.csv]

Study 4 Data
Given are the participant data for Study 4. In Study 4, participants rated their predicted overall satisfaction prior to making a second plot choice.
Participant number for this study	(Story (1,2,3)	Perspective (2 = second person "you"; 3 = third person "he" or "she")	Genre (1=Normal, Fantasy=2, Nazi History=3 History, 4=General History)	First choice (1=L, 2=V)	Predicted Satisfaction ("Please predict how satisfied you will be with the story based on your choice for how the story should continue--because the story would be satisfying."), scale from 0-10, with 0 lowest and 10 highest	Realism ("To which degree did realism influence your choice about how the story should continue?--because the story would be realistic") scale from 0-10, with 0 lowest and 10 highest	Fun ("To which degree did fun influence your choice about how the story should continue?--because the story would be fun") scale from 0-10, with 0 lowest and 10 highest	Morality ("To which degree did morality influence your choice about how the story should continue?--because the story would be less scale from 0-10, with 0 lowest and 10 highestimmoral")	Curiousity ("To which degree did curiousity influence your choice about how the story should continue?--because I am curious to see what comes next") scale from 0-10, with 0 lowest and 10 highest	Violence ("To which degree did violence influence your choice about how the story should continue?--because I am interested in violence") scale from 0-10, with 0 lowest and 10 highest	Distaste ("To which degree did distaste influence your choice about how the story should continue?--because I dislike blood and brutality")scale from 0-10, with 0 lowest and 10 highest	Gender 0=female, 1=male
1	1	2	1	1	7	8	6	4	6	7	4	1
2	1	2	1	1	6	7	6	0	1	0	0	1
3	1	2	1	1	4	2	3	3	4	4	4	0
4	1	2	1	1	8	9	1	10	8	7	3	0
5	1	2	1	1	3	2	7	2	7	1	9	1
6	1	2	1	1	7	7	3	8	3	2	8	1
7	1	2	1	1	7	9	2	3	6	1	7	1
8	1	2	1	1	6	7	4	8	6	3	6	0
9	1	2	1	1	0	0	0	8	0	0	10	0
10	1	2	1	1	1	1	1	0	4	1	0	0
11	1	2	1	1	3	5	4	7	5	0	8	0
12	1	2	1	1	0	0	0	0	9	0	0	0
13	1	2	1	1	4	3	0	2	6	0	6	0
14	1	2	1	1	2	1	0	10	7	0	10	0
15	1	2	1	1	1	1	1	1	1	1	8	1
16	1	2	1	1	0	10	10	0	10	10	5	0
17	1	2	1	1	1	6	1	2	2	0	8	0
18	1	2	1	1	7	7	4	6	4	6	5	1
19	1	2	1	1	7	2	9	1	9	9	9	1
20	1	2	1	1	7	4	5	7	7	5	6	1
21	1	2	1	1	2	10	0	10	0	0	6	0
22	1	2	1	1	0	0	0	10	5	0	10	0
23	1	2	1	1	0	2	1	2	3	0	9	0
24	1	2	1	1	7	3	7	3	6	7	4	1
25	1	2	1	1	0	0	0	10	0	0	10	0
26	1	2	1	1	6	7	7	2	4	3	6	1
27	1	2	1	1	9	7	9	1	2	2	2	1
28	1	2	1	2	1	1	1	1	1	1	1	1
29	1	2	1	2	6	1	7	2	6	7	4	0
30	1	2	1	2	3	1	3	0	4	7	0	1
31	1	3	1	1	3	7	1	3	4	2	8	0
32	1	3	1	1	3	7	3	7	7	3	3	1
33	1	3	1	1	1	0	2	0	4	8	7	1
34	1	3	1	1	1	8	0	1	0	0	2	1
35	1	3	1	2	9	8	10	1	9	9	9	1
36	1	3	1	2	6	2	8	6	2	7	2	1
37	1	3	1	1	0	3	0	1	4	0	0	1
38	1	3	1	2	3	6	4	7	5	2	2	0
39	1	3	1	1	8	5	8	3	7	0	5	1
40	1	3	1	1	6	2	6	6	7	8	6	1
41	1	3	1	2	3	8	2	2	6	1	1	0
42	1	3	1	1	2	6	4	7	6	0	10	1
43	1	3	1	1	8	7	6	0	9	2	2	1
44	1	3	1	1	4	3	2	7	7	2	6	1
45	1	3	1	1	0	6	0	8	0	0	10	1
46	1	3	1	1	7	10	5	10	8	1	10	0
47	1	3	1	1	8	1	7	0	1	0	8	0
48	1	3	1	1	2	2	1	9	9	0	1	0
49	1	3	1	2	1	2	0	0	1	0	3	0
50	1	3	1	1	9	1	1	2	9	3	3	1
51	1	3	1	1	2	4	2	6	4	1	2	1
52	1	3	1	1	9	9	8	9	8	9	8	1
53	1	3	1	2	4	2	10	0	3	8	0	1
54	1	3	1	1	4	8	1	6	4	3	6	1
55	1	3	1	2	10	0	10	0	0	0	0	1
56	1	3	1	1	6	6	2	10	3	0	10	0
57	1	3	1	2	6	3	10	10	10	10	7	0
58	1	3	1	1	7	8	6	4	7	9	3	1
59	1	3	1	1	4	6	4	6	4	2	2	0
60	1	3	1	1	1	7	2	8	8	2	6	1
61	1	2	2	1	8	8	8	5	8	6	2	1
62	1	2	2	2	7	7	4	0	6	7	0	1
63	1	2	2	2	7	0	10	1	9	0	0	0
64	1	2	2	1	6	1	6	4	6	6	5	1
65	1	2	2	1	7	1	8	2	6	3	1	1
66	1	2	2	2	8	8	9	2	9	0	0	1
67	1	2	2	2	10	1	8	1	10	10	10	1
68	1	2	2	2	7	7	8	4	8	5	1	1
69	1	2	2	2	6	3	6	3	7	0	1	0
70	1	2	2	1	3	6	3	7	5	2	6	1
71	1	2	2	1	8	1	10	2	9	5	6	1
72	1	2	2	2	7	8	3	3	8	2	7	0
73	1	2	2	1	4	3	4	7	7	1	1	0
74	1	2	2	1	8	9	8	9	8	9	9	1
75	1	2	2	1	2	1	7	2	5	1	8	0
76	1	2	2	2	8	1	9	1	9	1	0	0
77	1	2	2	1	6	9	4	9	3	1	9	0
78	1	2	2	1	7	4	7	4	6	2	5	1
79	1	2	2	1	6	6	7	9	8	0	10	0
80	1	2	2	1	7	3	8	8	7	4	5	1
81	1	2	2	1	6	8	4	2	9	6	3	1
82	1	2	2	1	8	8	7	4	8	1	5	1
83	1	2	2	1	6	6	6	5	4	4	5	1
84	1	2	2	2	7	6	7	4	6	3	3	0
85	1	2	2	1	5	6	6	3	4	6	6	1
86	1	2	2	2	6	5	7	8	5	6	5	0
87	1	2	2	2	8	4	4	4	3	4	6	1
88	1	2	2	1	0	0	1	5	4	5	8	1
89	1	2	2	1	3	6	4	7	6	1	8	1
90	1	2	2	1	3	2	9	1	7	2	1	0
91	1	3	2	1	3	8	3	2	8	8	2	1
92	1	3	2	2	5	2	6	0	7	2	2	1
93	1	3	2	1	7	8	7	5	8	3	7	1
94	1	3	2	2	7	7	9	7	3	1	5	1
95	1	3	2	2	6	6	6	6	6	6	5	1
96	1	3	2	1	7	0	9	1	8	5	3	1
97	1	3	2	2	3	6	4	4	6	2	4	1
98	1	3	2	2	1	2	6	4	3	3	2	1
99	1	3	2	2	7	9	3	1	1	0	0	1
100	1	3	2	2	10	5	1	0	0	0	0	1
101	1	3	2	1	0	2	1	3	6	2	3	1
102	1	3	2	2	8	7	7	1	10	3	1	1
103	1	3	2	1	8	2	9	2	9	0	5	1
104	1	3	2	2	1	0	0	0	7	0	0	0
105	1	3	2	1	2	1	8	8	8	0	7	1
106	1	3	2	2	7	7	7	5	7	2	2	0
107	1	3	2	2	6	4	6	2	7	8	1	1
108	1	3	2	2	2	1	1	6	4	2	3	0
109	1	3	2	1	4	1	2	0	6	4	3	1
110	1	3	2	2	7	6	9	7	8	4	7	1
111	1	3	2	2	9	9	8	9	8	9	8	1
112	1	3	2	1	4	6	7	3	6	3	7	1
113	1	3	2	2	8	10	10	0	0	0	0	0
114	1	3	2	2	8	7	6	4	6	2	6	1
115	1	3	2	1	3	4	8	4	7	2	3	1
116	1	3	2	2	8	8	10	5	10	5	5	1
117	1	3	2	2	8	1	8	6	10	0	4	1
118	1	3	2	2	9	0	9	0	9	10	0	1
119	1	3	2	1	7	6	6	6	4	4	8	1
120	1	3	2	2	2	8	1	0	8	5	1	0
121	1	2	3	2	10	8	10	2	10	10	2	1
122	1	2	3	1	6	6	7	4	8	4	5	1
123	1	2	3	1	1	1	0	7	0	0	6	0
124	1	2	3	1	1	9	0	10	1	0	9	1
125	1	2	3	1	0	2	0	0	0	9	9	0
126	1	2	3	1	10	10	0	0	7	7	8	0
127	1	2	3	1	3	3	0	10	5	0	10	0
128	1	2	3	1	6	8	0	2	2	2	4	0
129	1	2	3	1	2	8	6	3	6	3	2	1
130	1	2	3	1	5	1	1	8	3	0	0	0
131	1	2	3	1	7	2	6	7	4	3	2	1
132	1	2	3	1	4	8	2	2	5	1	8	0
133	1	2	3	1	5	0	10	0	10	0	0	0
134	1	2	3	1	2	4	1	8	2	1	9	1
135	1	2	3	1	5	8	0	9	5	0	0	0
136	1	2	3	1	2	8	0	8	4	0	7	0
137	1	2	3	1	3	6	2	6	4	3	6	0
138	1	2	3	1	10	7	8	2	10	6	0	1
139	1	2	3	1	8	8	3	8	2	0	9	0
140	1	2	3	1	0	0	0	10	0	0	10	0
141	1	2	3	2	1	8	2	9	3	2	9	0
142	1	2	3	1	5	5	0	10	0	0	10	0
143	1	2	3	2	3	3	2	1	4	2	3	1
144	1	2	3	1	2	4	3	7	4	1	8	1
145	1	2	3	2	2	1	6	1	8	1	2	0
146	1	2	3	1	6	4	4	6	6	6	4	0
147	1	2	3	1	8	7	3	6	8	3	1	0
148	1	2	3	1	10	7	9	0	9	4	2	1
149	1	2	3	2	10	10	10	5	10	0	5	1
150	1	3	3	1	4	2	7	6	3	4	6	99
151	1	3	3	1	0	0	0	0	1	0	10	0
152	1	3	3	1	2	7	2	4	6	1	5	0
153	1	3	3	1	0	1	1	10	5	0	10	0
154	1	3	3	1	2	3	2	6	8	4	4	0
155	1	3	3	1	1	9	5	9	9	0	10	0
156	1	3	3	1	7	8	1	6	10	7	2	1
157	1	3	3	1	5	2	8	5	6	1	1	1
158	1	3	3	1	5	10	0	0	0	0	0	1
159	1	3	3	1	8	7	8	10	9	2	8	1
160	1	3	3	2	8	6	2	7	6	1	6	0
161	1	3	3	1	2	2	1	7	4	2	1	1
162	1	3	3	2	7	7	6	3	9	3	3	0
163	1	3	3	2	8	8	0	1	6	1	9	0
164	1	3	3	1	9	5	8	2	9	5	4	1
165	1	3	3	1	3	3	9	4	7	10	2	1
166	1	3	3	1	0	3	0	10	0	0	10	0
167	1	3	3	1	2	0	0	0	0	0	0	1
168	1	3	3	2	6	6	2	2	6	4	3	1
169	1	3	3	1	9	9	8	8	8	9	7	1
170	1	3	3	1	10	10	0	0	10	0	5	0
171	1	3	3	2	7	10	0	1	2	3	7	0
172	1	3	3	1	7	6	8	7	9	6	9	1
173	1	3	3	1	2	1	0	7	0	0	5	0
174	1	3	3	1	7	9	7	6	10	3	1	0
175	1	3	3	1	5	10	3	1	5	0	0	0
176	1	3	3	1	2	8	0	2	5	0	7	0
177	1	3	3	1	4	10	2	0	0	0	0	0
178	1	3	3	2	3	9	0	0	6	0	0	1
179	1	3	3	1	7	8	2	9	4	1	8	1
180	1	3	3	1	7	6	6	5	7	5	6	1
181	1	3	3	2	7	3	8	7	7	0	0	1
182	1	2	4	1	1	9	0	10	2	0	10	1
183	1	2	4	1	2	9	2	10	7	0	10	1
184	1	2	4	1	0	0	0	0	6	0	0	0
185	1	2	4	1	0	3	2	2	8	0	0	0
186	1	2	4	1	3	2	2	8	2	2	8	0
187	1	2	4	2	9	9	2	3	7	7	2	1
188	1	2	4	1	0	0	0	0	0	0	0	1
189	1	2	4	1	2	9	3	9	2	1	3	0
190	1	2	4	1	8	1	8	0	10	6	1	1
191	1	2	4	1	2	6	2	7	3	6	7	1
192	1	2	4	1	2	8	0	10	7	0	10	1
193	1	2	4	1	5	3	4	6	5	6	4	1
194	1	2	4	2	7	2	8	1	9	8	1	0
195	1	2	4	2	9	10	4	6	7	7	4	1
196	1	2	4	1	0	2	0	8	3	0	0	0
197	1	2	4	1	5	5	0	10	0	0	10	0
198	1	2	4	1	2	8	1	10	4	0	10	99
199	1	2	4	1	1	2	1	8	5	1	9	0
200	1	2	4	1	6	7	6	9	5	2	5	1
201	1	2	4	1	7	10	8	10	8	0	10	1
202	1	2	4	1	9	2	3	8	0	1	2	1
203	1	2	4	1	7	7	8	7	9	2	6	0
204	1	2	4	1	8	8	8	8	8	5	5	1
205	1	2	4	1	4	5	5	6	4	3	6	1
206	1	2	4	1	8	8	7	3	7	7	3	1
207	1	2	4	1	3	2	8	2	8	2	7	0
208	1	2	4	1	0	0	0	10	0	0	10	0
209	1	2	4	1	3	8	6	2	9	6	7	0
210	1	2	4	1	6	2	3	9	0	1	3	0
211	1	2	4	1	7	9	6	8	10	5	3	1
212	1	3	4	1	2	3	4	9	3	1	9	1
213	1	3	4	1	10	10	5	3	0	0	10	1
214	1	3	4	1	3	8	1	1	2	4	4	1
215	1	3	4	2	4	4	6	6	5	7	6	1
216	1	3	4	1	0	10	0	0	0	0	10	0
217	1	3	4	1	2	0	0	0	8	8	7	1
218	1	3	4	1	0	0	0	10	1	0	0	0
219	1	3	4	1	7	7	3	7	5	7	5	0
220	1	3	4	1	0	0	0	0	5	0	10	1
221	1	3	4	1	3	3	6	2	7	2	4	1
222	1	3	4	2	6	2	8	0	10	3	0	0
223	1	3	4	2	2	3	3	6	7	3	2	0
224	1	3	4	1	7	10	2	10	6	0	10	1
225	1	3	4	1	4	8	6	8	4	2	10	0
226	1	3	4	1	4	4	4	5	4	4	6	1
227	1	3	4	1	7	7	2	6	6	4	4	1
228	1	3	4	1	7	8	1	9	8	1	6	1
229	1	3	4	2	5	2	8	4	9	6	4	1
230	1	3	4	1	2	1	1	2	9	3	7	0
231	1	3	4	1	8	7	10	8	8	7	8	1
232	1	3	4	1	2	3	1	6	2	1	7	1
233	1	3	4	1	2	6	3	2	8	0	8	0
234	1	3	4	1	6	6	5	6	6	6	5	1
235	1	3	4	1	1	2	4	7	6	4	8	0
236	1	3	4	1	2	6	1	9	7	0	9	0
237	1	3	4	1	5	6	3	6	3	1	9	0
238	1	3	4	2	4	6	1	0	0	0	1	0
239	1	3	4	1		7	4	6	5	7	0	1
240	1	3	4	1	5	2	1	0	7	3	0	0
241	1	3	4	2	3	6	3	2	7	6	5	1
